# Supplementary material for: Feasibility of tailored treatment based on risk stratification in patients with early rheumatoid arthritis
Source: Arthritis Res Ther. 2014 Sep 25;16(5):430. doi: 10.1186/s13075-014-0430-3 (PMC4203912; doi:10.1186/s13075-014-0430-3)
Supplement: Additional file 2: Table S1. — File contains data about risk stratification based on the matrix model of Visser et al., on clinical and radiographic outcomes using the t-test and Fischer’s exact test. [file 13075_2014_430_MOESM2_ESM.xls]

## Sheet: Sheet1
ADDITIONAL FILE 2
Additional table 1: Stratification by matrix model: t tests and Fischer’s Exact tests to determine differences clinical and radiological responses between initial monotherapy and initial combination therapy. Separate analyses were performed for poor prognosis (PP) and non-poor prognosis (non-PP) patients.
	PP patients			Non-PP patients
	Initial monotherapy	Initial combination	p	Initial monotherapy	Initial combination	p
	N=44	N=48	value	N=144	N=162	value
DAS remission
at 3 months	3 (7)	10 (21)	0.075	9 (6)	26 (16)	0.011
at 1 year	9 (21)	18 (41)	0.063	43 (30)	54 (34)	0.538
ACR20 response
at 3 months	15 (38)	36 (86)	< 0.001	54 (42)	96 (66)	< 0.001
at 1 year	36 (88)	36 (84)	0.757	93 (73)	131 (90)	< 0.001
ACR50 response
at 3 months	5 (12)	25 (57)	< 0.001	18 (13)	68 (45)	< 0.001
at 1 year	26 (63)	30 (71)	0.488	65 (52)	102 (69)	0.005
ACR70 response
at 3 months	2 (5)	14 (32)	0.002	5 (4)	24 (16)	0.001
at 1 year	13 (31)	19 (45)	0.261	43 (33)	60 (40)	0.216
Decrease in HAQ, median (IQR)
at 3 months	‒0.50 (‒0.75 - ‒0.09)	‒0.75 (‒1.25 - ‒0.38)	0.007	‒0.31 (‒0.63, 0)	‒0.63 (‒1.13 - ‒0.25)	< 0.001
at 1 year	‒0.75 (‒1.13 - ‒0.38)	‒0.88 (‒1.50 - ‒0.25)	0.561	‒0.63 (‒1.13 - ‒0.12)	‒0.88 (‒1.13 - ‒0.38)	0.013
SHS progression
at 1 year, median (IQR)	4.0 (1.0 - 10.0)	0.5 (0 - 2.5)	0.001	0 (0 - 1.8)	0 (0 - 1.0)	0.074
RRP	18 (46)	5 (12)	0.001	15 (11)	7 (5)	0.073
Numbers indicate number of patient (percentage), unless indicates otherwise. ACR response: according to the American College of Rheumatology criteria [17], DAS remission defined as Disease Activity Score <1.6, non-PP: non-poor prognosis, HAQ: health assessment questionnaire (scale 0-3), IQR: interquartile range, Mo: months, PP: poor prognosis, SHS: Sharp van der Heijde Score, RRP: rapid radiograp…
