# Supplementary material for: Feasibility of tailored treatment based on risk stratification in patients with early rheumatoid arthritis
Source: Arthritis Res Ther. 2014 Sep 25;16(5):430. doi: 10.1186/s13075-014-0430-3 (PMC4203912; doi:10.1186/s13075-014-0430-3)
Supplement: Additional file 3: Table S2. — File contains data about risk stratification based on the matrix model of Visser et al., on clinical and radiographic outcomes using regression analyses. [file 13075_2014_430_MOESM3_ESM.xls]

## Sheet: Sheet1
ADDITIONAL FILE 3
Additional table 2: Stratification by matrix model: regression analyses to determine differences between initial monotherapy and initial combination therapy. Initial monotherapy was set as reference. Separate analyses for non-PP and PP patients were performed.
	Poor prognosis		Non-poor prognosis
Logistic regression	OR	95% CI	OR	95% CI
DAS remission
at 3 months	3.51	0.90 - 13.73	2.83	1.28 - 6.26
at 1 year	2.62	1.01 - 6.76	1.18	0.73 - 1.92
ACR20 response
at 3 months	10.00	3.41 - 29.32	2.72	1.67 - 4.45
at 1 year	0.71	0.21 - 2.46	3.29	1.70 - 6.36
ACR50 response
at 3 months	9.74	3.22 - 29.49	5.39	2.98 - 9.74
at 1 year	1.44	0.57 - 3.63	2.04	1.25 - 3.33
ACR70 response
at 3 months	9.33	1.97 - 44.21	4.99	1.85 - 13.46
at 1 year	1.84	0.76 - 4.50	1.38	0.85 - 2.25
Poisson regression	RR	95% CI	RR	95% CI
RRP	0.25	0.13 - 0.51	0.59	0.34 - 1.03
Linear regression	Beta	95% CI	Beta	95% CI
Decrease in HAQ
at 3 months	‒0.37	‒0.62 - ‒0.12	‒0.38	‒0.53 - ‒0.22
at 1 year	‒0.10	‒0.37 - 0.18	‒0.21	‒0.377 - ‒0.05
95% CI: 95% confidence interval, ACR response: according to the American College of Rheumatology criteria [17], DAS remission defined as Disease Activity Score <1.6, non-PP: non-poor prognosis, HAQ: health assessment questionnaire (scale 0-3), Mo: months, OR: odds ratio, PP: poor prognosis, SHS: Sharp van der Heijde Score; RR: relative risk, RRP: rapid radiographic progression, defined as increas…
